# Supplementary material for: SiC@FeZnZiF as a Bifunctional Catalyst with Catalytic Activating PMS and Photoreducing Carbon Dioxide
Source: Nanomaterials (Basel). 2023 May 18;13(10):1664. doi: 10.3390/nano13101664 (PMC10222805; doi:10.3390/nano13101664)
Supplement: Supplementary file 1 [file nanomaterials-13-01664-s001.zip]

Archive with 1 entries (1 files):
- nanomaterials-2372976-supplementary.pdf
